# Supplementary material for: From biomechanics to pathology: predicting axonal injury from patterns of strain after traumatic brain injury
Source: Brain. 2021 Jan 17;144(1):70–91. doi: 10.1093/brain/awaa336 (PMC7990483; doi:10.1093/brain/awaa336)
Supplement: awaa336_Supplementary_Data [file awaa336_supplementary_data.zip]

Archive with 6 entries (6 files):
- brain-2020-00063-File010.pdf
- OP-BRAI200339_AuthorCorr_AttachmentsFolder_Suppl_Figure 1_MRI_pipeline[AU].tif
- OP-BRAI200339_AuthorCorr_AttachmentsFolder_Suppl_Figure 2_MRI_DTI+NODDI CC_REV_V2_proofs_update[AU].tif
- OP-BRAI200339_AuthorCorr_AttachmentsFolder_Suppl_Figure 3_IBA1_GFAP_+processes_REV_V2_proofs_update[AU].tif
- OP-BRAI200339_AuthorCorr_AttachmentsFolder_Suppl_Figure 4_MRI data qualityV2_proofs_update[AU].tif
- OP-BRAI200339_AuthorCorr_AttachmentsFolder_Suppl_Figure 5_velocity wave 2mm[AU].tif
